# Supplementary material for: Both abundant and rare fungi colonizing Fagus sylvatica ectomycorrhizal root-tips shape associated bacterial communities
Source: Commun Biol. 2022 Nov 17;5:1261. doi: 10.1038/s42003-022-04178-y (PMC9672120; doi:10.1038/s42003-022-04178-y)
Supplement: Supplementary file 4 — Supplementary Data 1 [file 42003_2022_4178_MOESM4_ESM.xlsx]

## Sheet: 16S rRNA gene
Sample ID	Microenvironment	gene	Primer Pair	Forward Primer	Reverse Primer	original reads	final reads used for analysis
Bulk.1L	Bulk soil	16S rRNA	515F - 806R	GTGYCAGCMGCCGCGGTAA	GGACTACNVGGGTWTCTAAT	16896	16664
Bulk.5L	Bulk soil	16S rRNA	515F - 806R	GTGYCAGCMGCCGCGGTAA	GGACTACNVGGGTWTCTAAT	9737	9624
Bulk.5R	Bulk soil	16S rRNA	515F - 806R	GTGYCAGCMGCCGCGGTAA	GGACTACNVGGGTWTCTAAT	5762	5631
Bulk.9R	Bulk soil	16S rRNA	515F - 806R	GTGYCAGCMGCCGCGGTAA	GGACTACNVGGGTWTCTAAT	14461	14208
Bulk.16L	Bulk soil	16S rRNA	515F - 806R	GTGYCAGCMGCCGCGGTAA	GGACTACNVGGGTWTCTAAT	13306	13127
Bulk.18L	Bulk soil	16S rRNA	515F - 806R	GTGYCAGCMGCCGCGGTAA	GGACTACNVGGGTWTCTAAT	13946	13797
Bulk.28L	Bulk soil	16S rRNA	515F - 806R	GTGYCAGCMGCCGCGGTAA	GGACTACNVGGGTWTCTAAT	10948	10830
Bulk.29L	Bulk soil	16S rRNA	515F - 806R	GTGYCAGCMGCCGCGGTAA	GGACTACNVGGGTWTCTAAT	6654	6559
RS.1L	Rhizosphere	16S rRNA	515F - 806R	GTGYCAGCMGCCGCGGTAA	GGACTACNVGGGTWTCTAAT	8925	8758
RS.5L	Rhizosphere	16S rRNA	515F - 806R	GTGYCAGCMGCCGCGGTAA	GGACTACNVGGGTWTCTAAT	6371	6235
RS.9R	Rhizosphere	16S rRNA	515F - 806R	GTGYCAGCMGCCGCGGTAA	GGACTACNVGGGTWTCTAAT	8382	8244
RS.16L	Rhizosphere	16S rRNA	515F - 806R	GTGYCAGCMGCCGCGGTAA	GGACTACNVGGGTWTCTAAT	1599	1564
RS.18L	Rhizosphere	16S rRNA	515F - 806R	GTGYCAGCMGCCGCGGTAA	GGACTACNVGGGTWTCTAAT	9769	9610
RS.28L	Rhizosphere	16S rRNA	515F - 806R	GTGYCAGCMGCCGCGGTAA	GGACTACNVGGGTWTCTAAT	17669	17356
RS.29L	Rhizosphere	16S rRNA	515F - 806R	GTGYCAGCMGCCGCGGTAA	GGACTACNVGGGTWTCTAAT	11536	11337
MRT.1LA	Mycorrhizal Root Tip	16S rRNA	515F - 806R	GTGYCAGCMGCCGCGGTAA	GGACTACNVGGGTWTCTAAT	10092	7166
MRT.1LB	Mycorrhizal Root Tip	16S rRNA	515F - 806R	GTGYCAGCMGCCGCGGTAA	GGACTACNVGGGTWTCTAAT	4878	2189
MRT.1RA	Mycorrhizal Root Tip	16S rRNA	515F - 806R	GTGYCAGCMGCCGCGGTAA	GGACTACNVGGGTWTCTAAT	4402	4144
MRT.1RB	Mycorrhizal Root Tip	16S rRNA	515F - 806R	GTGYCAGCMGCCGCGGTAA	GGACTACNVGGGTWTCTAAT	12225	11913
MRT.1RC	Mycorrhizal Root Tip	16S rRNA	515F - 806R	GTGYCAGCMGCCGCGGTAA	GGACTACNVGGGTWTCTAAT	6311	1525
MRT.2LA	Mycorrhizal Root Tip	16S rRNA	515F - 806R	GTGYCAGCMGCCGCGGTAA	GGACTACNVGGGTWTCTAAT	11606	11406
MRT.2LB	Mycorrhizal Root Tip	16S rRNA	515F - 806R	GTGYCAGCMGCCGCGGTAA	GGACTACNVGGGTWTCTAAT	11447	11316
MRT.2LC	Mycorrhizal Root Tip	16S rRNA	515F - 806R	GTGYCAGCMGCCGCGGTAA	GGACTACNVGGGTWTCTAAT	10251	10033
MRT.2RA	Mycorrhizal Root Tip	16S rRNA	515F - 806R	GTGYCAGCMGCCGCGGTAA	GGACTACNVGGGTWTCTAAT	9528	9328
MRT.2RB	Mycorrhizal Root Tip	16S rRNA	515F - 806R	GTGYCAGCMGCCGCGGTAA	GGACTACNVGGGTWTCTAAT	17294	17190
MRT.4LA	Mycorrhizal Root Tip	16S rRNA	515F - 806R	GTGYCAGCMGCCGCGGTAA	GGACTACNVGGGTWTCTAAT	8352	6053
MRT.4LB	Mycorrhizal Root Tip	16S rRNA	515F - 806R	GTGYCAGCMGCCGCGGTAA	GGACTACNVGGGTWTCTAAT	11505	10761
MRT.4RA	Mycorrhizal Root Tip	16S rRNA	515F - 806R	GTGYCAGCMGCCGCGGTAA	GGACTACNVGGGTWTCTAAT	13104	12977
MRT.4RB	Mycorrhizal Root Tip	16S rRNA	515F - 806R	GTGYCAGCMGCCGCGGTAA	GGACTACNVGGGTWTCTAAT	12350	12192
MRT.4RC	Mycorrhizal Root Tip	16S rRNA	515F - 806R	GTGYCAGCMGCCGCGGTAA	GGACTACNVGGGTWTCTAAT	11706	11540
MRT.5LA	Mycorrhizal Root Tip	16S rRNA	515F - 806R	GTGYCAGCMGCCGCGGTAA	GGACTACNVGGGTWTCTAAT	10642	7038
MRT.5LC	Mycorrhizal Root Tip	16S rRNA	515F - 806R	GTGYCAGCMGCCGCGGTAA	GGACTACNVGGGTWTCTAAT	10832	3470
MRT.5RA	Mycorrhizal Root Tip	16S rRNA	515F - 806R	GTGYCAGCMGCCGCGGTAA	GGACTACNVGGGTWTCTAAT	14033	13891
MRT.5RB	Mycorrhizal Root Tip	16S rRNA	515F - 806R	GTGYCAGCMGCCGCGGTAA	GGACTACNVGGGTWTCTAAT	15913	7562
MRT.5RC	Mycorrhizal Root Tip	16S rRNA	515F - 806R	GTGYCAGCMGCCGCGGTAA	GGACTACNVGGGTWTCTAAT	13403	13219
MRT.8LA	Mycorrhizal Root Tip	16S rRNA	515F - 806R	GTGYCAGCMGCCGCGGTAA	GGACTACNVGGGTWTCTAAT	9565	9211
MRT.8LB	Mycorrhizal Root Tip	16S rRNA	515F - 806R	GTGYCAGCMGCCGCGGTAA	GGACTACNVGGGTWTCTAAT	7738	7638
MRT.8LD	Mycorrhizal Root Tip	16S rRNA	515F - 806R	GTGYCAGCMGCCGCGGTAA	GGACTACNVGGGTWTCTAAT	12775	9107
MRT.8RA	Mycorrhizal Root Tip	16S rRNA	515F - 806R	GTGYCAGCMGCCGCGGTAA	GGACTACNVGGGTWTCTAAT	10503	10349
MRT.8RB	Mycorrhizal Root Tip	16S rRNA	515F - 806R	GTGYCAGCMGCCGCGGTAA	GGACTACNVGGGTWTCTAAT	9972	9760
MRT.8RC	Mycorrhizal Root Tip	16S rRNA	515F - 806R	GTGYCAGCMGCCGCGGTAA	GGACTACNVGGGTWTCTAAT	11058	10919
MRT.9LA	Mycorrhizal Root Tip	16S rRNA	515F - 806R	GTGYCAGCMGCCGCGGTAA	GGACTACNVGGGTWTCTAAT	13400	13072
MRT.9RA	Mycorrhizal Root Tip	16S rRNA	515F - 806R	GTGYCAGCMGCCGCGGTAA	GGACTACNVGGGTWTCTAAT	15155	6854
MRT.9RB	Mycorrhizal Root Tip	16S rRNA	515F - 806R	GTGYCAGCMGCCGCGGTAA	GGACTACNVGGGTWTCTAAT	19871	10430
MRT.9RC	Mycorrhizal Root Tip	16S rRNA	515F - 806R	GTGYCAGCMGCCGCGGTAA	GGACTACNVGGGTWTCTAAT	10639	6487
MRT.14LA	Mycorrhizal Root Tip	16S rRNA	515F - 806R	GTGYCAGCMGCCGCGGTAA	GGACTACNVGGGTWTCTAAT	15340	15222
MRT.14LB	Mycorrhizal Root Tip	16S rRNA	515F - 806R	GTGYCAGCMGCCGCGGTAA	GGACTACNVGGGTWTCTAAT	9068	8977
MRT.14LC	Mycorrhizal Root Tip	16S rRNA	515F - 806R	GTGYCAGCMGCCGCGGTAA	GGACTACNVGGGTWTCTAAT	12368	11810
MRT.14RA	Mycorrhizal Root Tip	16S rRNA	515F - 806R	GTGYCAGCMGCCGCGGTAA	GGACTACNVGGGTWTCTAAT	10435	10162
MRT.14RB	Mycorrhizal Root Tip	16S rRNA	515F - 806R	GTGYCAGCMGCCGCGGTAA	GGACTACNVGGGTWTCTAAT	14512	14331
MRT.14RC	Mycorrhizal Root Tip	16S rRNA	515F - 806R	GTGYCAGCMGCCGCGGTAA	GGACTACNVGGGTWTCTAAT	10461	10299
MRT.16LA	Mycorrhizal Root Tip	16S rRNA	515F - 806R	GTGYCAGCMGCCGCGGTAA	GGACTACNVGGGTWTCTAAT	9927	2025
MRT.16LB	Mycorrhizal Root Tip	16S rRNA	515F - 806R	GTGYCAGCMGCCGCGGTAA	GGACTACNVGGGTWTCTAAT	14026	5912
MRT.16LC	Mycorrhizal Root Tip	16S rRNA	515F - 806R	GTGYCAGCMGCCGCGGTAA	GGACTACNVGGGTWTCTAAT	19027	3041
MRT.16RA	Mycorrhizal Root Tip	16S rRNA	515F - 806R	GTGYCAGCMGCCGCGGTAA	GGACTACNVGGGTWTCTAAT	14847	14711
MRT.16RB	Mycorrhizal Root Tip	16S rRNA	515F - 806R	GTGYCAGCMGCCGCGGTAA	GGACTACNVGGGTWTCTAAT	9206	9067
MRT.17LA	Mycorrhizal Root Tip	16S rRNA	515F - 806R	GTGYCAGCMGCCGCGGTAA	GGACTACNVGGGTWTCTAAT	17103	16970
MRT.17LB	Mycorrhizal Root Tip	16S rRNA	515F - 806R	GTGYCAGCMGCCGCGGTAA	GGACTACNVGGGTWTCTAAT	13699	11145
MRT.17RA	Mycorrhizal Root Tip	16S rRNA	515F - 806R	GTGYCAGCMGCCGCGGTAA	GGACTACNVGGGTWTCTAAT	6587	6397
MRT.17RB	Mycorrhizal Root Tip	16S rRNA	515F - 806R	GTGYCAGCMGCCGCGGTAA	GGACTACNVGGGTWTCTAAT	16834	16109
MRT.18LA	Mycorrhizal Root Tip	16S rRNA	515F - 806R	GTGYCAGCMGCCGCGGTAA	GGACTACNVGGGTWTCTAAT	14102	9385
MRT.18LB	Mycorrhizal Root Tip	16S rRNA	515F - 806R	GTGYCAGCMGCCGCGGTAA	GGACTACNVGGGTWTCTAAT	15670	7218
MRT.18LC	Mycorrhizal Root Tip	16S rRNA	515F - 806R	GTGYCAGCMGCCGCGGTAA	GGACTACNVGGGTWTCTAAT	4206	3857
MRT.18RA	Mycorrhizal Root Tip	16S rRNA	515F - 806R	GTGYCAGCMGCCGCGGTAA	GGACTACNVGGGTWTCTAAT	9785	9660
MRT.18RB	Mycorrhizal Root Tip	16S rRNA	515F - 806R	GTGYCAGCMGCCGCGGTAA	GGACTACNVGGGTWTCTAAT	19632	19203
MRT.20LA	Mycorrhizal Root Tip	16S rRNA	515F - 806R	GTGYCAGCMGCCGCGGTAA	GGACTACNVGGGTWTCTAAT	8356	8061
MRT.20LB	Mycorrhizal Root Tip	16S rRNA	515F - 806R	GTGYCAGCMGCCGCGGTAA	GGACTACNVGGGTWTCTAAT	8966	8652
MRT.20LC	Mycorrhizal Root Tip	16S rRNA	515F - 806R	GTGYCAGCMGCCGCGGTAA	GGACTACNVGGGTWTCTAAT	10765	10522
MRT.20RA	Mycorrhizal Root Tip	16S rRNA	515F - 806R	GTGYCAGCMGCCGCGGTAA	GGACTACNVGGGTWTCTAAT	11146	10953
MRT.20RB	Mycorrhizal Root Tip	16S rRNA	515F - 806R	GTGYCAGCMGCCGCGGTAA	GGACTACNVGGGTWTCTAAT	14064	13549
MRT.20RC	Mycorrhizal Root Tip	16S rRNA	515F - 806R	GTGYCAGCMGCCGCGGTAA	GGACTACNVGGGTWTCTAAT	10971	10817
MRT.28LA	Mycorrhizal Root Tip	16S rRNA	515F - 806R	GTGYCAGCMGCCGCGGTAA	GGACTACNVGGGTWTCTAAT	7362	3374
MRT.28LB	Mycorrhizal Root Tip	16S rRNA	515F - 806R	GTGYCAGCMGCCGCGGTAA	GGACTACNVGGGTWTCTAAT	7757	3462
MRT.28LC	Mycorrhizal Root Tip	16S rRNA	515F - 806R	GTGYCAGCMGCCGCGGTAA	GGACTACNVGGGTWTCTAAT	14674	5861
MRT.29LA	Mycorrhizal Root Tip	16S rRNA	515F - 806R	GTGYCAGCMGCCGCGGTAA	GGACTACNVGGGTWTCTAAT	7641	5448
MRT.29LB	Mycorrhizal Root Tip	16S rRNA	515F - 806R	GTGYCAGCMGCCGCGGTAA	GGACTACNVGGGTWTCTAAT	6530	1907
MRT.29RA	Mycorrhizal Root Tip	16S rRNA	515F - 806R	GTGYCAGCMGCCGCGGTAA	GGACTACNVGGGTWTCTAAT	14452	14306
MRT.29RB	Mycorrhizal Root Tip	16S rRNA	515F - 806R	GTGYCAGCMGCCGCGGTAA	GGACTACNVGGGTWTCTAAT	8106	7090

## Sheet: fungal ITS1 region
Sample ID	Microenvironment	gene	Primer Pair	Forward Primer	Reverse Primer	original reads	final reads used for analysis
Bulk.1L	Bulk soil	fungal ITS1 region	ITS1F - ITS2	GCTATGCGCGAGCTGCCTTGGTCATTTAGAGGAAGTAA	GCTATGCGCGAGCTGCGCTGCGTTCTTCATCGATGC	5099	4724
Bulk.5L	Bulk soil	fungal ITS1 region	ITS1F - ITS2	GCTATGCGCGAGCTGCCTTGGTCATTTAGAGGAAGTAA	GCTATGCGCGAGCTGCGCTGCGTTCTTCATCGATGC	11203	10675
Bulk.5R	Bulk soil	fungal ITS1 region	ITS1F - ITS2	GCTATGCGCGAGCTGCCTTGGTCATTTAGAGGAAGTAA	GCTATGCGCGAGCTGCGCTGCGTTCTTCATCGATGC	10657	10001
Bulk.9R	Bulk soil	fungal ITS1 region	ITS1F - ITS2	GCTATGCGCGAGCTGCCTTGGTCATTTAGAGGAAGTAA	GCTATGCGCGAGCTGCGCTGCGTTCTTCATCGATGC	16275	14799
Bulk.16L	Bulk soil	fungal ITS1 region	ITS1F - ITS2	GCTATGCGCGAGCTGCCTTGGTCATTTAGAGGAAGTAA	GCTATGCGCGAGCTGCGCTGCGTTCTTCATCGATGC	22755	21415
Bulk.18L	Bulk soil	fungal ITS1 region	ITS1F - ITS2	GCTATGCGCGAGCTGCCTTGGTCATTTAGAGGAAGTAA	GCTATGCGCGAGCTGCGCTGCGTTCTTCATCGATGC	11292	10870
Bulk.28L	Bulk soil	fungal ITS1 region	ITS1F - ITS2	GCTATGCGCGAGCTGCCTTGGTCATTTAGAGGAAGTAA	GCTATGCGCGAGCTGCGCTGCGTTCTTCATCGATGC	1727	1531
Bulk.29L	Bulk soil	fungal ITS1 region	ITS1F - ITS2	GCTATGCGCGAGCTGCCTTGGTCATTTAGAGGAAGTAA	GCTATGCGCGAGCTGCGCTGCGTTCTTCATCGATGC	1692	1498
RS.1L	Rhizosphere	fungal ITS1 region	ITS1F - ITS2	GCTATGCGCGAGCTGCCTTGGTCATTTAGAGGAAGTAA	GCTATGCGCGAGCTGCGCTGCGTTCTTCATCGATGC	2627	2529
RS.5L	Rhizosphere	fungal ITS1 region	ITS1F - ITS2	GCTATGCGCGAGCTGCCTTGGTCATTTAGAGGAAGTAA	GCTATGCGCGAGCTGCGCTGCGTTCTTCATCGATGC	13575	13265
RS.9R	Rhizosphere	fungal ITS1 region	ITS1F - ITS2	GCTATGCGCGAGCTGCCTTGGTCATTTAGAGGAAGTAA	GCTATGCGCGAGCTGCGCTGCGTTCTTCATCGATGC	1510	1462
RS.16L	Rhizosphere	fungal ITS1 region	ITS1F - ITS2	GCTATGCGCGAGCTGCCTTGGTCATTTAGAGGAAGTAA	GCTATGCGCGAGCTGCGCTGCGTTCTTCATCGATGC	2287	2092
RS.18L	Rhizosphere	fungal ITS1 region	ITS1F - ITS2	GCTATGCGCGAGCTGCCTTGGTCATTTAGAGGAAGTAA	GCTATGCGCGAGCTGCGCTGCGTTCTTCATCGATGC	1694	1618
RS.28L	Rhizosphere	fungal ITS1 region	ITS1F - ITS2	GCTATGCGCGAGCTGCCTTGGTCATTTAGAGGAAGTAA	GCTATGCGCGAGCTGCGCTGCGTTCTTCATCGATGC	5823	5294
RS.29L	Rhizosphere	fungal ITS1 region	ITS1F - ITS2	GCTATGCGCGAGCTGCCTTGGTCATTTAGAGGAAGTAA	GCTATGCGCGAGCTGCGCTGCGTTCTTCATCGATGC	3010	2983
MRT.1LA	Mycorrhizal Root Tip	fungal ITS1 region	ITS1F - ITS2	GCTATGCGCGAGCTGCCTTGGTCATTTAGAGGAAGTAA	GCTATGCGCGAGCTGCGCTGCGTTCTTCATCGATGC	5124	5104
MRT.1LB	Mycorrhizal Root Tip	fungal ITS1 region	ITS1F - ITS2	GCTATGCGCGAGCTGCCTTGGTCATTTAGAGGAAGTAA	GCTATGCGCGAGCTGCGCTGCGTTCTTCATCGATGC	6719	6641
MRT.1RA	Mycorrhizal Root Tip	fungal ITS1 region	ITS1F - ITS2	GCTATGCGCGAGCTGCCTTGGTCATTTAGAGGAAGTAA	GCTATGCGCGAGCTGCGCTGCGTTCTTCATCGATGC	3439	3417
MRT.1RB	Mycorrhizal Root Tip	fungal ITS1 region	ITS1F - ITS2	GCTATGCGCGAGCTGCCTTGGTCATTTAGAGGAAGTAA	GCTATGCGCGAGCTGCGCTGCGTTCTTCATCGATGC	4819	4754
MRT.1RC	Mycorrhizal Root Tip	fungal ITS1 region	ITS1F - ITS2	GCTATGCGCGAGCTGCCTTGGTCATTTAGAGGAAGTAA	GCTATGCGCGAGCTGCGCTGCGTTCTTCATCGATGC	5829	5819
MRT.2LA	Mycorrhizal Root Tip	fungal ITS1 region	ITS1F - ITS2	GCTATGCGCGAGCTGCCTTGGTCATTTAGAGGAAGTAA	GCTATGCGCGAGCTGCGCTGCGTTCTTCATCGATGC	3447	3371
MRT.2LB	Mycorrhizal Root Tip	fungal ITS1 region	ITS1F - ITS2	GCTATGCGCGAGCTGCCTTGGTCATTTAGAGGAAGTAA	GCTATGCGCGAGCTGCGCTGCGTTCTTCATCGATGC	6324	6269
MRT.2LC	Mycorrhizal Root Tip	fungal ITS1 region	ITS1F - ITS2	GCTATGCGCGAGCTGCCTTGGTCATTTAGAGGAAGTAA	GCTATGCGCGAGCTGCGCTGCGTTCTTCATCGATGC	5044	5006
MRT.2RA	Mycorrhizal Root Tip	fungal ITS1 region	ITS1F - ITS2	GCTATGCGCGAGCTGCCTTGGTCATTTAGAGGAAGTAA	GCTATGCGCGAGCTGCGCTGCGTTCTTCATCGATGC	3822	3791
MRT.2RB	Mycorrhizal Root Tip	fungal ITS1 region	ITS1F - ITS2	GCTATGCGCGAGCTGCCTTGGTCATTTAGAGGAAGTAA	GCTATGCGCGAGCTGCGCTGCGTTCTTCATCGATGC	2719	2702
MRT.4LA	Mycorrhizal Root Tip	fungal ITS1 region	ITS1F - ITS2	GCTATGCGCGAGCTGCCTTGGTCATTTAGAGGAAGTAA	GCTATGCGCGAGCTGCGCTGCGTTCTTCATCGATGC	3744	3697
MRT.4LB	Mycorrhizal Root Tip	fungal ITS1 region	ITS1F - ITS2	GCTATGCGCGAGCTGCCTTGGTCATTTAGAGGAAGTAA	GCTATGCGCGAGCTGCGCTGCGTTCTTCATCGATGC	5301	5254
MRT.4RA	Mycorrhizal Root Tip	fungal ITS1 region	ITS1F - ITS2	GCTATGCGCGAGCTGCCTTGGTCATTTAGAGGAAGTAA	GCTATGCGCGAGCTGCGCTGCGTTCTTCATCGATGC	13322	13258
MRT.4RB	Mycorrhizal Root Tip	fungal ITS1 region	ITS1F - ITS2	GCTATGCGCGAGCTGCCTTGGTCATTTAGAGGAAGTAA	GCTATGCGCGAGCTGCGCTGCGTTCTTCATCGATGC	3084	3027
MRT.4RC	Mycorrhizal Root Tip	fungal ITS1 region	ITS1F - ITS2	GCTATGCGCGAGCTGCCTTGGTCATTTAGAGGAAGTAA	GCTATGCGCGAGCTGCGCTGCGTTCTTCATCGATGC	1092	1078
MRT.5LA	Mycorrhizal Root Tip	fungal ITS1 region	ITS1F - ITS2	GCTATGCGCGAGCTGCCTTGGTCATTTAGAGGAAGTAA	GCTATGCGCGAGCTGCGCTGCGTTCTTCATCGATGC	9762	9734
MRT.5LC	Mycorrhizal Root Tip	fungal ITS1 region	ITS1F - ITS2	GCTATGCGCGAGCTGCCTTGGTCATTTAGAGGAAGTAA	GCTATGCGCGAGCTGCGCTGCGTTCTTCATCGATGC	6260	6228
MRT.5RA	Mycorrhizal Root Tip	fungal ITS1 region	ITS1F - ITS2	GCTATGCGCGAGCTGCCTTGGTCATTTAGAGGAAGTAA	GCTATGCGCGAGCTGCGCTGCGTTCTTCATCGATGC	6054	6002
MRT.5RB	Mycorrhizal Root Tip	fungal ITS1 region	ITS1F - ITS2	GCTATGCGCGAGCTGCCTTGGTCATTTAGAGGAAGTAA	GCTATGCGCGAGCTGCGCTGCGTTCTTCATCGATGC	4264	4185
MRT.5RC	Mycorrhizal Root Tip	fungal ITS1 region	ITS1F - ITS2	GCTATGCGCGAGCTGCCTTGGTCATTTAGAGGAAGTAA	GCTATGCGCGAGCTGCGCTGCGTTCTTCATCGATGC	7713	7668
MRT.8LA	Mycorrhizal Root Tip	fungal ITS1 region	ITS1F - ITS2	GCTATGCGCGAGCTGCCTTGGTCATTTAGAGGAAGTAA	GCTATGCGCGAGCTGCGCTGCGTTCTTCATCGATGC	12531	12461
MRT.8LB	Mycorrhizal Root Tip	fungal ITS1 region	ITS1F - ITS2	GCTATGCGCGAGCTGCCTTGGTCATTTAGAGGAAGTAA	GCTATGCGCGAGCTGCGCTGCGTTCTTCATCGATGC	6137	6063
MRT.8RA	Mycorrhizal Root Tip	fungal ITS1 region	ITS1F - ITS2	GCTATGCGCGAGCTGCCTTGGTCATTTAGAGGAAGTAA	GCTATGCGCGAGCTGCGCTGCGTTCTTCATCGATGC	6225	6173
MRT.8RB	Mycorrhizal Root Tip	fungal ITS1 region	ITS1F - ITS2	GCTATGCGCGAGCTGCCTTGGTCATTTAGAGGAAGTAA	GCTATGCGCGAGCTGCGCTGCGTTCTTCATCGATGC	4145	4091
MRT.8RC	Mycorrhizal Root Tip	fungal ITS1 region	ITS1F - ITS2	GCTATGCGCGAGCTGCCTTGGTCATTTAGAGGAAGTAA	GCTATGCGCGAGCTGCGCTGCGTTCTTCATCGATGC	5656	5601
MRT.9LA	Mycorrhizal Root Tip	fungal ITS1 region	ITS1F - ITS2	GCTATGCGCGAGCTGCCTTGGTCATTTAGAGGAAGTAA	GCTATGCGCGAGCTGCGCTGCGTTCTTCATCGATGC	12439	12300
MRT.9RA	Mycorrhizal Root Tip	fungal ITS1 region	ITS1F - ITS2	GCTATGCGCGAGCTGCCTTGGTCATTTAGAGGAAGTAA	GCTATGCGCGAGCTGCGCTGCGTTCTTCATCGATGC	6368	6300
MRT.9RB	Mycorrhizal Root Tip	fungal ITS1 region	ITS1F - ITS2	GCTATGCGCGAGCTGCCTTGGTCATTTAGAGGAAGTAA	GCTATGCGCGAGCTGCGCTGCGTTCTTCATCGATGC	5457	5391
MRT.9RC	Mycorrhizal Root Tip	fungal ITS1 region	ITS1F - ITS2	GCTATGCGCGAGCTGCCTTGGTCATTTAGAGGAAGTAA	GCTATGCGCGAGCTGCGCTGCGTTCTTCATCGATGC	2985	2944
MRT.14LA	Mycorrhizal Root Tip	fungal ITS1 region	ITS1F - ITS2	GCTATGCGCGAGCTGCCTTGGTCATTTAGAGGAAGTAA	GCTATGCGCGAGCTGCGCTGCGTTCTTCATCGATGC	9028	8904
MRT.14LB	Mycorrhizal Root Tip	fungal ITS1 region	ITS1F - ITS2	GCTATGCGCGAGCTGCCTTGGTCATTTAGAGGAAGTAA	GCTATGCGCGAGCTGCGCTGCGTTCTTCATCGATGC	5822	5779
MRT.14LC	Mycorrhizal Root Tip	fungal ITS1 region	ITS1F - ITS2	GCTATGCGCGAGCTGCCTTGGTCATTTAGAGGAAGTAA	GCTATGCGCGAGCTGCGCTGCGTTCTTCATCGATGC	6903	6862
MRT.14RA	Mycorrhizal Root Tip	fungal ITS1 region	ITS1F - ITS2	GCTATGCGCGAGCTGCCTTGGTCATTTAGAGGAAGTAA	GCTATGCGCGAGCTGCGCTGCGTTCTTCATCGATGC	5627	5589
MRT.14RB	Mycorrhizal Root Tip	fungal ITS1 region	ITS1F - ITS2	GCTATGCGCGAGCTGCCTTGGTCATTTAGAGGAAGTAA	GCTATGCGCGAGCTGCGCTGCGTTCTTCATCGATGC	21406	21345
MRT.14RC	Mycorrhizal Root Tip	fungal ITS1 region	ITS1F - ITS2	GCTATGCGCGAGCTGCCTTGGTCATTTAGAGGAAGTAA	GCTATGCGCGAGCTGCGCTGCGTTCTTCATCGATGC	8272	8229
MRT.16LA	Mycorrhizal Root Tip	fungal ITS1 region	ITS1F - ITS2	GCTATGCGCGAGCTGCCTTGGTCATTTAGAGGAAGTAA	GCTATGCGCGAGCTGCGCTGCGTTCTTCATCGATGC	643	629
MRT.16LB	Mycorrhizal Root Tip	fungal ITS1 region	ITS1F - ITS2	GCTATGCGCGAGCTGCCTTGGTCATTTAGAGGAAGTAA	GCTATGCGCGAGCTGCGCTGCGTTCTTCATCGATGC	4405	4395
MRT.16LC	Mycorrhizal Root Tip	fungal ITS1 region	ITS1F - ITS2	GCTATGCGCGAGCTGCCTTGGTCATTTAGAGGAAGTAA	GCTATGCGCGAGCTGCGCTGCGTTCTTCATCGATGC	4985	4980
MRT.16RA	Mycorrhizal Root Tip	fungal ITS1 region	ITS1F - ITS2	GCTATGCGCGAGCTGCCTTGGTCATTTAGAGGAAGTAA	GCTATGCGCGAGCTGCGCTGCGTTCTTCATCGATGC	12206	11728
MRT.16RB	Mycorrhizal Root Tip	fungal ITS1 region	ITS1F - ITS2	GCTATGCGCGAGCTGCCTTGGTCATTTAGAGGAAGTAA	GCTATGCGCGAGCTGCGCTGCGTTCTTCATCGATGC	4905	4839
MRT.17LA	Mycorrhizal Root Tip	fungal ITS1 region	ITS1F - ITS2	GCTATGCGCGAGCTGCCTTGGTCATTTAGAGGAAGTAA	GCTATGCGCGAGCTGCGCTGCGTTCTTCATCGATGC	5923	5712
MRT.17LB	Mycorrhizal Root Tip	fungal ITS1 region	ITS1F - ITS2	GCTATGCGCGAGCTGCCTTGGTCATTTAGAGGAAGTAA	GCTATGCGCGAGCTGCGCTGCGTTCTTCATCGATGC	5648	5611
MRT.17RA	Mycorrhizal Root Tip	fungal ITS1 region	ITS1F - ITS2	GCTATGCGCGAGCTGCCTTGGTCATTTAGAGGAAGTAA	GCTATGCGCGAGCTGCGCTGCGTTCTTCATCGATGC	5826	5776
MRT.17RB	Mycorrhizal Root Tip	fungal ITS1 region	ITS1F - ITS2	GCTATGCGCGAGCTGCCTTGGTCATTTAGAGGAAGTAA	GCTATGCGCGAGCTGCGCTGCGTTCTTCATCGATGC	12297	12257
MRT.18LA	Mycorrhizal Root Tip	fungal ITS1 region	ITS1F - ITS2	GCTATGCGCGAGCTGCCTTGGTCATTTAGAGGAAGTAA	GCTATGCGCGAGCTGCGCTGCGTTCTTCATCGATGC	4860	4845
MRT.18LB	Mycorrhizal Root Tip	fungal ITS1 region	ITS1F - ITS2	GCTATGCGCGAGCTGCCTTGGTCATTTAGAGGAAGTAA	GCTATGCGCGAGCTGCGCTGCGTTCTTCATCGATGC	3447	3432
MRT.18LC	Mycorrhizal Root Tip	fungal ITS1 region	ITS1F - ITS2	GCTATGCGCGAGCTGCCTTGGTCATTTAGAGGAAGTAA	GCTATGCGCGAGCTGCGCTGCGTTCTTCATCGATGC	2023	1972
MRT.18RA	Mycorrhizal Root Tip	fungal ITS1 region	ITS1F - ITS2	GCTATGCGCGAGCTGCCTTGGTCATTTAGAGGAAGTAA	GCTATGCGCGAGCTGCGCTGCGTTCTTCATCGATGC	5136	5026
MRT.18RB	Mycorrhizal Root Tip	fungal ITS1 region	ITS1F - ITS2	GCTATGCGCGAGCTGCCTTGGTCATTTAGAGGAAGTAA	GCTATGCGCGAGCTGCGCTGCGTTCTTCATCGATGC	1811	1341
MRT.20LA	Mycorrhizal Root Tip	fungal ITS1 region	ITS1F - ITS2	GCTATGCGCGAGCTGCCTTGGTCATTTAGAGGAAGTAA	GCTATGCGCGAGCTGCGCTGCGTTCTTCATCGATGC	7049	6994
MRT.20LB	Mycorrhizal Root Tip	fungal ITS1 region	ITS1F - ITS2	GCTATGCGCGAGCTGCCTTGGTCATTTAGAGGAAGTAA	GCTATGCGCGAGCTGCGCTGCGTTCTTCATCGATGC	7540	7482
MRT.20LC	Mycorrhizal Root Tip	fungal ITS1 region	ITS1F - ITS2	GCTATGCGCGAGCTGCCTTGGTCATTTAGAGGAAGTAA	GCTATGCGCGAGCTGCGCTGCGTTCTTCATCGATGC	7721	7647
MRT.20RA	Mycorrhizal Root Tip	fungal ITS1 region	ITS1F - ITS2	GCTATGCGCGAGCTGCCTTGGTCATTTAGAGGAAGTAA	GCTATGCGCGAGCTGCGCTGCGTTCTTCATCGATGC	9909	9835
MRT.20RB	Mycorrhizal Root Tip	fungal ITS1 region	ITS1F - ITS2	GCTATGCGCGAGCTGCCTTGGTCATTTAGAGGAAGTAA	GCTATGCGCGAGCTGCGCTGCGTTCTTCATCGATGC	6825	6770
MRT.20RC	Mycorrhizal Root Tip	fungal ITS1 region	ITS1F - ITS2	GCTATGCGCGAGCTGCCTTGGTCATTTAGAGGAAGTAA	GCTATGCGCGAGCTGCGCTGCGTTCTTCATCGATGC	5942	5890
MRT.28LA	Mycorrhizal Root Tip	fungal ITS1 region	ITS1F - ITS2	GCTATGCGCGAGCTGCCTTGGTCATTTAGAGGAAGTAA	GCTATGCGCGAGCTGCGCTGCGTTCTTCATCGATGC	5556	1445
MRT.28LB	Mycorrhizal Root Tip	fungal ITS1 region	ITS1F - ITS2	GCTATGCGCGAGCTGCCTTGGTCATTTAGAGGAAGTAA	GCTATGCGCGAGCTGCGCTGCGTTCTTCATCGATGC	5371	5337
MRT.28LC	Mycorrhizal Root Tip	fungal ITS1 region	ITS1F - ITS2	GCTATGCGCGAGCTGCCTTGGTCATTTAGAGGAAGTAA	GCTATGCGCGAGCTGCGCTGCGTTCTTCATCGATGC	4737	564
MRT.29LA	Mycorrhizal Root Tip	fungal ITS1 region	ITS1F - ITS2	GCTATGCGCGAGCTGCCTTGGTCATTTAGAGGAAGTAA	GCTATGCGCGAGCTGCGCTGCGTTCTTCATCGATGC	4965	4961
MRT.29LB	Mycorrhizal Root Tip	fungal ITS1 region	ITS1F - ITS2	GCTATGCGCGAGCTGCCTTGGTCATTTAGAGGAAGTAA	GCTATGCGCGAGCTGCGCTGCGTTCTTCATCGATGC	3544	3528
MRT.29RA	Mycorrhizal Root Tip	fungal ITS1 region	ITS1F - ITS2	GCTATGCGCGAGCTGCCTTGGTCATTTAGAGGAAGTAA	GCTATGCGCGAGCTGCGCTGCGTTCTTCATCGATGC	16512	14076
MRT.29RB	Mycorrhizal Root Tip	fungal ITS1 region	ITS1F - ITS2	GCTATGCGCGAGCTGCCTTGGTCATTTAGAGGAAGTAA	GCTATGCGCGAGCTGCGCTGCGTTCTTCATCGATGC	646	629
